# Supplementary material for: Strategies for tackling Taenia solium taeniosis/cysticercosis: A systematic review and comparison of transmission models, including an assessment of the wider Taeniidae family transmission models
Source: PLoS Negl Trop Dis. 2019 Apr 10;13(4):e0007301. doi: 10.1371/journal.pntd.0007301 (PMC6476523; doi:10.1371/journal.pntd.0007301)
Supplement: S1 File — Main sheet includes reference, motivation, model structural, parameterisation and intervention modelling details. Model assumptions and main findings included on separate sheets in file. (XLSX) [file pntd.0007301.s003.xlsx]

## Sheet: Taeniidae family models data
Ref and background							Model structure & parameterisation												Intervention modelling & validation
Reference	Year	Title	Journal or book	Parasite Genus	Parasite Species	Motivation	Model type	Full v partial model	Role of chance	Representation of population dynamics*	Spatially explicit?	Spatial design	Parameterised/ calibrated/ developed for specific setting?	Hosts (states) represented	Environment explicity modelled?	Source of parameters	Parametric uncertainty assessed?	R0 calculation / method	Interventions?	Model validation (informal/formal)
Harris et al.	1980	Simulating strategies for control of Echinococcus granulosus, Taenia hydatigena and Taenia ovis	International Journal for Parasitology	Echinococcus & Taenia	Echinococcus granulosus, Taenia ovis, Taenia Hydatigena	Control of E. granulosus and T. ovis histroically through canine anthelminthics, other control measures possible including canine vaccine, ovine vaccine & ovine anthelminthics - evaulate 'probable effect' and 'probable effect of varying access to infective material'. Look at effect of varying access because not neccesarily homogenous mixing in terms of dog access to infective material. Two host m…	Markov chain decision process	Partial	Deterministic	Population-based		n/a	New Zealand	Sheep, dog		Literature, assumptions/expert opinion, calculated			Dog vaccine (removes worm infection + protection), sheep vaccine (does not remove cyst infection - different flow diagram for latent/patent states), anthelminthic treatment in dogs/sheep ('effective' dosing = combined probability of being treated and treatment being effective --> resulting in acquired immunity). Different dosing intervals.
Roberts et al.	1986	Population dynamics in echinococcosis and cysticercosis: mathematical model of the life-cycle of Echinococcus granulosus	Parasitology	Echinococcus	Echinococcus granulosus	Modelling mean number of worms (intensity) in dogs as "reflects current state of system which can change relatively rapidly with fluctuations in infection pressure compared to mean number of parasites in sheep which depends on history of system over several years". Understanding biological parameters and assumptions in context of data.	Force-of-infection (FoI) & integrodifferential equation model	Full	Deterministic/stochastic	Population-based		n/a	Australia/ New Zealand	Dog, sheep		Literature, fitted		Ratio between transmission factor (λ) / death rate (μ) of host or parasite (?)
Roberts et al.	1987	Population dynamics in echinococcosis and cysticercosis: mathematical model of the life-cycles of Taenia hydatigena and T. ovis	Parasitology	Taenia	Taenia ovis and Taenia hydatigena	Model developed for E. granulosus by Roberts et al (1986) applied to T. hydatigena / T. ovis, examine stability of life-cycles/ response to control measures	Force-of-infection (FoI) & integrodifferential equation model	Partial	Deterministic/stochastic	Population-based		n/a	Australia/ New Zealand	Dog, sheep		Literature		Formula of 1 + ratio between mean duration of immunity/ mean time to immuniyt or mean life-expectancy at birth / mean age at which immunity acquired	Vaccination in intermediate host (sheep)
Lawson et al.	1988	Population dynamics in echinococcosis and cysticercosis: economic assessment of control strategies for Echinococcus granulosus, Taenia ovis and T. hydatigena	Parasitology	Echinococcus & Taenia	Echinococcus granulosus, Taenia ovis and T. hydatigena	Build on Roberts et al. (1987) modelling to "examine possible future 'policy' control options and compares their cost-effectiveness"	Integrodifferential equation model	Partial	Deterministic/stochastic	Population-based		n/a	New Zealand	Dog, sheep		Literature			For E. granulosus: no control vs. 'status quo' (6-weekly dosing of dogs, education and legislation), vs. Targeted control (attack phase : 6-weekly dosing of dogs, education, legislation and surveillance; consolidation phase : same as attack phase + farm inspections; Maintenance of eradication phase: vigilance and quarantine). For T. ovis : a range from no control, status quo (same as E. granulosu…
Roberts & Aubert	1995	A model for the control of Echinococcus multilocularis in France	Veterinary Parasitology	Echinococcus	Echinococcus multilocularis	Assess likely effect of combining treatment for E. multilocularis with exisiting rabies vaccination campaign in Europe	Compartmental	Partial	Deterministic	Population-based		n/a	France (fox demographics)	Fox, Vole		Literature, calculated		Calculated at endemic equilibirum and as function of vole , fox prevalence (in context of control)	Helminthicide (bait) treatment of foxes
Gonzalez et al.	2002	Use of a simulation model to evaluate control programmes against Taenia solium cysticercosis	Taenia Solium Cysticercosis: From Basic to Clinical Science	Taenia	Taenia solium	Improved understanding between T. solium and pig production system required. Previous simulation concept using disease component over herd structure dynamic useful. This model approach that simulates T. solium and pig populations to look at economic impact and quantify costs of control measure (interest to Peru MoH) in terms of net financial benefit of proposed control activities.	Decision tree	Partial	Stochastic	Individual-based		n/a	Peru	Human, pig	Yes - function of tapeworm carrier state: non-infective (i.e. adult tapeworm eliminated) but residual transmission)	Literature			MDA in human (taeniacide), pig treatment (anticysticercal) - number of interventions and intervals between interventions.	Yes- validation vs follow-up study data on number of humans exposed to cysticercosis (estimated 2000 individuals exposed, and humans exposed to disease for average of 45 years (Garcia, pers comms)).
Torgerson	2003	The use of mathematical models to simulate control options for echinococcosis	Acta Tropica	Echinococcus	Echinococcus granulosus	Develop a simple model describing the life-cycle/ parasite transmission dynamics (in excel) to simulate possible control options.	Force-of-infection (FoI)	Partial	Determinsitic	Population-based		n/a	China	Dog, sheep		Literature	Monte-Carlo simulation to account for variability in parameter estimates/ prevalence (surveillance data)		Dog anthelmintic (dosing) every 6 months, sheep vaccination with 75% coverage/compliance, education (reducing feed offal to dogs)
Hansen et al.	2003	Baiting intervals and duration of control of the small fox tapeworm: a simulation study	Berliner Und Munchener Tierarztliche Wochenschrift	Echinococcus	Echinococcus multilocularis	Model different approaches (different frequencies) to using bait with praziquantel distributed with planes over areas with foxes to reduce prevalence of infection in foxes (and indirectly on mice)	Compartmental/ individual-based	Partial	Deterministic	Individual-based	Yes	Models habitats as a 'mesh', with each cell representing 20x20m and having a certain number of foxes and mice) - determines whether presence of infectious tapeworms in each grid (based on defecation by infected foxes). Grid cells represent a grazing area of a subpopulation of mice.	Germany (only says that the model was adapted for the most important intermediate host in Europe (that mouse)). The rest seems arbiratry, e.g. infection propability in foxes (and mice) choosen to get prevalence of 40% in foxes	Fox, mice	Yes - grid system (models an area of 901x450 cells with 20x20m per cell where subpopulation of mice graze/ foxes may defecate)	Literature for some, but not all parameters (see comment under parameterised). Uses some data on intervention studies for parameters on impact of intervention			Helminthicide treatment of foxes	Only mentions that the model produces impact of intervention (= reduced prevalence and rebound in prevalence) similar to intervention studies
Ishikawa et al.	2003	A model for the transmission of Echinococcus multilocularis in Hokkaido, Japan	Parasitology Research	Echinococcus	Echinococcus multilocularis	Include relevant seasonal dynamics into dynamic transmission modelling of E. multilocularis	Compartmental	Partial	Determinsitic	Population-based		n/a	Hokkaido, Japan	Fox, Vole	Yes	Literature, fitted (to data), assumptions	Varied specific transmission parameter values (of which are a function of R0 - within a permissable range of R0 e.g. 1 -20) to see impact on prevalence range			Yes - Compared simulated dynamics vs annual prevalence in Nemuro and Abashiri
Milner-Gulland et al.	2004	Transmission dynamics of Echinococcus multilocularis in a patchy environment	Species conservation and management: Case studies.	Echinococcus	Echinococcus multilocularis	Parasite instead of the ususal host focussed approach to modelling within a RAMAS framework (which only models single species). In addition, important to consider spatial dynamics (e.g. fox host movement which is seasonally dependent) and metapopulation dynamics between wet steppe areas where E. multilocularis found at high prevalences vs. desert areas where the parasite acannot persist. GIS data…	Habitat-demographic model	Partial	Deterministic/stochastic	Individual-based	Yes	A metapopulation is constructed of 9 patches representing the transitional area or marginal semi-arid area between wet steppe (high prevalence) and desert area (no infection). Parasite dispersal modelled by fox movement (rodent consumption, movement of foxes and rate of release of eggs into a patch by adult worms defined by fecundity rate) – dependent on carrying capacity (or rodent availability …	Kazakhstan	Hosts not directly modelled. Parasite stages reflect host population e.g. cysts = rodent stage, adult worm = fox	Yes	Literature
Takumi & Van der Giessen	2005	Transmission dynamics of Echinococcus multilocularis ; its reproduction number, persistence in an area of low rodent prevalence, and effectiveness of control	Parasitology	Echinococcus	Echinococcus multilocularis	Replicate observations in field following deworming campaign (massive reduction in worm population in foxes, with decrease in prevalence in intermediate host, after cessation of deworming prevalence in foxes returns to pre-control). Previous models have focussed on prevalence, this model uses an intensity framework (parasite stage 'biomeass' tracked - mean number of eggs, larvae, worms - state va…	Compartmental	Full	Deterministic	Population-based (mean numbers or burden)		n/a	Limburg, Netherlands and other european settings (Germany, Switzerland)	Fox, rodent	Yes	Literature	Impact of deworming programme tested with varying life expectancies of eggs, worms, rodents, and foxes (to reflect setting specific differences)	R0 expressed in terms of parameters assuming worm population has exponential form (with a parameter for rate of change of worm population) & relating to the rodent prevalence	De-worming campaign using baiting of foxes over 2 years (hypothetical)	Model predicitions (simulated deworming campaign for 2 weeks then longer term trends) compared to dataset from deworming campaign in North Germany (visual comparison)
Danson et al.	2006	Spatial modelling and ecology of Echinococcus multilocularis transmission in China (review)	Parasitology International	Echinococcus	Echinococcus multilocularis & Echinococcus granulosus	Intermediate host infection for E. multilocularis transmission requires spatial ( + temporal) interaction between fox home range/landscape patch with susceptible small mammals with environmental contamination likely to be widespread but spatially aggregated (therefore patchy). Transmission related to landscape composition.	Conceptual	Full	n/a	n/a	n/a	n/a	Not specified	Fox, small mammal	Yes	n/a
Kyvsgaard et al.	2007	Simulating transmission and control of Taenia solium infections using a Reed-Frost stochastic model	International Journal for Parasitology	Taenia	Taenia solium	no model available for quantitatively study transmission dynamics & look at interventions	Reed-Frost (chain binomial model)	Partial	Deterministic/stochastic	Individual- and population-based		n/a	Latin America (Bolivia, Peru, Mexico, Guatemala)	Pig, human		Literature, assumptions		Estimated as the summation of new human taeniasis infections over the period of infection in the population (refering to infection offspring of first generation)	Better use of latrines (reducing β) ; restricted pig movements (reducing β); improved meat inspection/cooking of meat (reducing δ); rapid identification & treatment of taeniasis carriers (increasing human recovery rate par); pig vaccination (every 12 months)
Heinzmann & Torgerson	2008	Evaluating parasite densities and estimation of parameters in transmission systems.	Parasite	Echinococcus	Echinococcus granulosus	Limitation with measuring prevalence and modelling with prevalence data (diagnostic uncertainty for example). Parasites are often aggregated in with host populations - useful to not only describe mean abundance / intensity but also degree of aggregation. Possible different modelling approaches including using the negative binomial distribution (k - overdispersion parameter), although authors argu…	Force-of-infection (FoI)	Partial	Deterministic	Population-based		n/a	Kazakhstan	Dog		n/a
Nishina & Ishikawa	2008	A stochastic model of Echinococcus multilocularis transmission in Hokkaido, Japan, focusing on the infection process	Parasitology Research	Echinococcus	Echinococcus multilocularis	Ability to more reasilistically simulate seasonal variation and population dynamics. Include immunity in foxes and intesnity of infection (in foxes)	Compartmental/ individual-based	Partial	Determinsitic/stochastic	Individual- and population-based		n/a	Hokkaido, Japan	Fox, Vole	Yes	Literature, distributions, calculated	Range of prevalences from stochastic simulation assessed		PZQ-bait distribution (3-monthly per year for 4 years)	Yes (?) - worm burden in foxes vs dissection data.
Takumi et al.	2008	Evidence for an increasing presence of Echinococcus multilocularis in foxes in The Netherlands	International Journal for Parasitology	Echinococcus	Echinococcus multilocularis	Modelling to include parasite population increase and dispersal to capture E. multilocularis surveillence trends (in SW border area of the Netherlands)	Mean-intensity equation and compartmental	Full and partial	Deterministic	Population-based (mean numbers or burden)	Yes	Modelling the rate of spread of adult worms (in foxes) over space a time (two timepoints). Therefore model change of mean worm burden over time with a diffusion coefficent (D) in unit Km2 per year (exploring initial emergence of parasite, not at stable equilibirum dynamics) under assumption of exponential growth on parasite population (using s as rate of exponential growth). A model with s = 0 an…	Limburg, Netherlands	Fox, rodent	Yes	Literature	Varied life expectancy parameters (host, parasite stages) ~ R0	R0 expressed in terms of parameters, although costly/ difficult to collect data to estimate all parameters in transmission model (Takumi & Van der Giessen, 2005 – non-spatial) therefore R0 expressed as function of the growth rate (and then re-arranged to reflect parameters of life expectancies and maturation times). Estimated with growth rate obtained from model fitting with NBD and change in mea…	Control of fox population density (R0 is modelled as proportionate to fox population density and probability an ingested larvae matures into a worm. A successful control will result in increase in susceptibles(?)/animals without acquired immunity) resulting in an increasing probability that ingested larvae mature into an adult – any reduction in fox pop density needs to compensate in R0 increase …
Torgerson et al.	2009	Modelling the age variation of larval protoscoleces of Echinococcus granulosus in sheep	International Journal for Parasitology	Echinococcus	Echinococcus granulosus	To not only look at variation in number of cyts with age in host, but also number of protoscoleces in intermediate host (requiring a different model than proposed by Roberts et al. 1986, 1987) to improve model description of E. granulosus transmission in sheep. Potentially more useful at looking at protoscoleces number than cysts number as this is the infective stage of the parasite (E. granulosu…	Force-of-infection (FoI)	Partial	Deterministic	Population-based		n/a	Kyrgyzstan	Sheep		Fitted
Kato et al.	2010	Optimal risk management of human alveolar echinococcosis with vermifuge	Journal of Theoretical Biology	Echinococcus	Echinococcus multilocularis	Model to assess optimal baiting schedules (vermifuge using praziquantel to kill adult worms in deifnitive host) in a 'risk control and cost' approach in an analytical framework ['Optimal control theory']	Compartmental	Partial	Deterministic	Population-based		n/a	Japan	Fox, Vole		Literature, solved at equilibirum			Spreading vermifuge using praziquantel
Huang et al.	2011	An agent-based model for control strategies of Echinococcus granulosus	Veterinary Parasitology	Echinococcus	Echinococcus granulosus	2006 National Echinococcosis control programme launched in China - monthly treatment with dog anthelmintic and slaughter control. Recombinant vaccine of intermediate hosts - developed an IBM (individual-based) model to assess control strategies to assess most feasible control strategies in this region (25 year time period used to assess effectiveness of control strategy - Torgerson, 2003) . Study…	Individual-based	Full	Stochastic	Individual-based		n/a	W Sichuan, China	Dog, intermediate host (yak/sheep/goats), parasite	Yes - environment contamination 'agent'	Literature			Dog dosing (anthelmintic - 'reliabilities'= coverage set to 50, 70, 100% & frequencies), slaughter control (offal feeding reduced by 70%), removal of older livestock, population control of dog (reducing populaiton by 50% over 10 years), vaccination (prevetning new infecitons, not existing infections), health education (dog population reduced by 50% &3-monthly dog dosing at 70% reliability & slaug…
Wang et al.	2013	Modeling and analysis of the transmission of Echinococcosis with application to Xinjiang Uygur Autonomous Region of China	Journal of Theoretical Biology	Echinococcus	Echinococcus granulosus	Suggest strategies for control of E. granulosus in China (using sensitivity analysis of parameters on R0)	Compartmental	Full	Determinsitic	Population-based		n/a	Xinjiang, China	Dogs, Livestock (non-specific), humans	Yes - compartment	Literature, assumption, fitted (to data)	Sensitivity analsysis of parameters	Next generation matrix method	Reducing annual crop of newborn puppies, dogs prevented from accessing slaughter houses/ fed uncooked offal + infected carcasses removed, dog helmintic, health education	Yes - comparison of human infection vs reported human cases (2004-2011)
Wu et al.	2013	Mathematical modelling and control of echinococcus in Qinghai province, China.	Mathematical Biosciences and Engineering	Echinococcus	Echinococcus granulosus	Investigate the spread of Echinococcus granulosus in China	Compartmental	Full	Determinsitic	Population-based		n/a	Chengduo county, Qinghai province, China	Dog, sheep, human	Yes - compartment	Literature, assumption	Sensitivity analsysis - LHS-PRCC to estimate sensitivity of R0 to parameters (sampling - sensitivity)	Next generation matrix method	Deworming dogs
DeWolf et al.	2013	Development of a Taenia ovis transmission model and anassessment of control strategies	Veterinary Parasitology	Taenia	Taenia ovis	No T. ovis mathematical model previously developed. Most research conducted in setting of New Zealand, however this study interested in Canadian setting - sheep flocak management different due to presence of wild canids. Recognize that environmental contamination is spatially dependent – 25m radius around dog defecation (although greater dispersion has been documented) therefore introduced a spat…	Compartmental	Partial	Deterministic	Population-based	Yes	Total pasture area divided into smaller, equally sized zones. When dog defecated in zone becomes "hot" = heavily contaminated. Estimate rate of contact (susceptible lambs) with "hot zones" parameter (function ~ proporiton of pasture contacted (stocking density/quality)x infective hot zone area/ total pasture area). Hot zones defined as area where susceptible sheep would be exposed to sufficient n…	Canada	(Guardian) dogs, market lambs	Yes - compartment	Literature, expert opinion/assumptions			Treatment of dogs with cestocidal agent (every 5 weeks for 24wk duration) either immediately upon dog arrival or delayed (exposed/infected dogs, no residual effect - immediately susecptible again); preventing sheep/infected dead stock consumption (changing probability of sheep consumption parameter)	Informally compared model predictions (prevalence in sheep) vs data from lambs on a farm (Lawrence et al. 1996)
Lewis et al.	2014	Dynamics of the Force of Infection: Insights from Echinococcus multilocularis Infection in foxes	PLoS Neglected Tropical Diseases	Echinococcus	Echinococcus multilocularis	Develop a statistically robust quantification of force-of-infection for E. multilocularis in foxes to see if the FOI is constant or dynamic (age of host) and to see the value in accounting for statistical uncertainty; see how much FOI varies with habitat type (more v less urbanised regions); how much does FOI of infection vary quantitatively on temporal basis between seasons. Adopting a baiting s…	Force-of-infection (FoI)	Partial	Deterministic	Population-based		n/a	Zurich, Switzerland	Fox		Fitted
Braae et al.	2016	CystiSim - An Agent-Based Model for Taenia solium Transmission and Control	PLoS Neglected Tropical Diseases	Taenia	Taenia solium	Incorporate age-dynamics/structure; generic model to understand transmission dynamics; in silico testing of interventions; use data from sub-saharan Africa	Individual-based	Full	Stochastic	Individual-based		n/a	Mbeya, Mbozi, Tanzania	Human, pig	Yes	Literature, distributions, fitted (to data)			MDA of humans (taeniosis), anthelmintic pig treatment (OFZ), pig vaccination	Validation of parameter settings and model output v baseline data without interventions (run for 2000 months)
Lightowlers & Donadeu	2017	Designing a Minimal Intervention Strategy to Control Taenia solium	Trends in Parasitology	Taenia	Taenia solium	Data from trial on treatment in pig cohorts. Quantitative modelling based on parameters where no data available/ difficult to determine experimentally. Many endemic settings, limited or no veterinary health services, therefore need minimal interventions to be sustainable (+ fewer restrictions apply to interventions in pigs) --> these intervention presented provide simple options that could be fea…	Conceptual	Partial	n/a	Population-based		n/a	n/a	Pig		n/a	n/a		Pig treatment (OFZ) and pig vaccination (TSOL18)	n/a
Wang et al.	2017	Dynamical behaviors of an Echinococcosis epidemic model with distributed delays.	Mathematical Biosciences and Engineering	Echinococcus	Echinococcus granulosus	Hard to model Echinococus egg parameters seen in epidemiological survey therefore will implement eggs in environment as vectors and introduce novel spreading model. This is captured by incorporating infection delay between infected livestock + susceptible dogs/ infected dogs + susceptible livestock (distributed time delays)	Compartmental	Full	Determinsitic	Population-based		n/a	Xinjiang, China	Dog, Livestock (non-specific), human	Yes - compartment	Literature, assumption, fitted (to data)	Sensitivity analsysis of certain parameters on R0	Next generation matrix method	Same as Wang et al. 2013	Yes - comparison of human infection vs reported human cases (2004-2011). More detailed than Wang et al 92013) data- monthly data
Otero-Abad et al.	2017	Mathematical modelling of Echinococcus multilocularis abundance in foxes in Zurich, Switzerland	Parasites & Vectors	Echinococcus	Echinococcus multilocularis	Geographic distribution of E. multilocularis "seems to be expanding" - high prevalence in red fox populations in europe. Establishment of E. multilocularis transmission cycle in urban and periphery of Zurich (conditions appear to sustain high densities of foxes - anthropogenic food sources). Increasing incidence of human alveolar echinococcosis increasing. Aggregated distributions of parasites in…	Force-of-infection (FoI)	Partial	Deterministic	Population-based		n/a	Zurich, Switzerland	Fox		Fitted, literature
Winskill et al.	2017	Assessing the impact of intervention strategies against Taenia solium cysticercosis using the EPICYST transmission model	Parasites & Vectors	Taenia	Taenia solium	Build upon foundation from Kysgaard model (2007) - extend to full transmission model (including environment/ egg dynamics). Also aim to derive reproductive number.	Compartmental	Full	Deterministic	Population-based		n/a	Sub-Saharan African setting	Pig, human	Yes	Literature, assumptions, solved (equilibrium analysis)	Sensitivity analysis (Latin hypercube sampling partial rank correlation coefficient index or LHS-PRCC) - assess sensitivty of model output to parameters	Next generation matrix method	Human test and treat, pig vaccination, pig MDA, improved sanitation, improved animal husbandry (e.g. corraling), improved meat inspection
Budgey et al.	2017	Simulating control of a focal wildlife outbreak of Echinococcus multilocularis	Veterinary Parasitology	Echinococcus	Echinococcus multilocularis	Risk of introduction in the United Kingdom (range of expanding in mainland Europe). Therefore aim of this work to develop individual based model to assess probability of successful elimination (using anthelminthic bait). Not considered dogs as differences in ecology vs. european mainland situation, but other rotue of introduction e.g. beavers (reintroduction into wild). Systematic review shown co…	Compartmental/ individual-based	Partial	Determinsitic/ stochastic	Individual- and population-based	Yes	Grid-based: foxes modelled as individual animals and voles as population units in foxes territory	United Kingdom	Fox, vole	Yes	Literature, distributions	Sensitivity analysis on parameters with least info/data (egg survival times/ transmission probabilities)		Anthelminthic baiting (12 campaigns per year for 36 months) - probability of successful control under endemic prevalence equilibirium of 30, 40, 50%. Circular control zone defined at centre of a model grid (spatial intervention)	Yes - using independent dataset (focal outbreak, spatial spread) – varied model parameters with least info (egg survival time, transmission probabilities e.g. "likelihood of voles actually consuming eggs and in combination these two control the effective contact rate between voles and eggs"). Rate of spread calculation in Netherlands – northern spread by carcass +ve using y co-ordinates to calcul…
			Italics - book article/chapter						n/a - not applicable			n/a - not applicable	n/a - not applicable			n/a - not applicable	n/a - not applicable

## Sheet: Model assumptions
Model ref	Parasite Species	Biological / epidemiological assumptions														Intervention modelling assumptions
Harris et al. 1980	Echinococcus granulosus, Taenia ovis, Taenia Hydatigena	No differentiation between susceptible individuals that may have never been infected or those that have reverted from infection	Resistance induced in latency may 'cause rejection' of patent worm or cyst 'almost immediately after attainment	Constant probability of conversion or reversion assumed (approach #1)												Acquired immunity through anthelminthic dosing or natural reversion - evidence from personal communications/publsihed data for induced immunity following repeated dosing/infection of dogs for T.ovis, E. granulosus but not T.Hydatigena	Vaccinated individual - effective immune response in one time interval and then a constant rate of decay of immunity in following time intervals	Assumed worms removed before patency achieved in treatment programme
Roberts et al. 1986	Echinococcus granulosus	Proportion of animals become resistant to infection	Hosts loose immunity with a certain probability (which depends on infection pressure as immunity might be boosted by re-exposure)	Proportion of immune animals when loose parasite (parameter mu) also loose immunity (makes model more flexible when modelling death of parasite)	Retention of immunity independent of retention of parasite	Cysts that have survived for >2yrs do not die in lifetime of intermediate host (number of dead cysts did not increase with age in sheep). In this situation, age prevalence equation should be analogous to simple catalytic model.										Dogs if regularly dosed, remove worms before mature - reduces infection pressure on sheep
Roberts et al. 1987	Taenia ovis and Taenia hydatigena	Assumed infection pressure remained constant in sheep across age/sex (data shows no significant increase in prevalence of T. hydatigena with age/sex in sheep)	Conditions in model are homogenous over a large area (assumption becomes invalid as aparasite population reaches extinction)
Lawson et al . 1988	Echinococcus granulosus, Taenia ovis and T. hydatigena	Assumed infection pressure remained constant in sheep across age/sex (data shows no significant increase in prevalence of T. hydatigena with age/sex in sheep; conditions in model are homogenous over a large area (assumption becomes invalid as aparasite population reaches extinction).														Control pressure remains constant on E. granulosus
Roberts & Aubert, 1995	Echinococcus multilocularis	Fox and vole population densities assumed constant over time	Assumed life expectancy of E. multilocularis same as E. granulosus (mortality rate for E. granulosus used as per Roberts et al. 1986)	Fox either infected or not, superinfection not allowed for (if this assumption not valid, an intensity framework would be needed instead of prevalence)
Gonzalez et al. 2002	Taenia solium	Effective reproduction number of adult tapeworm equal to 1 (average number of tapeworms remains constant over time)	Infection rates for humans the same for individual in the population (no data to support more plausible assumptions regarding T. solium contamination patterns	Infection rate the same for all pigs & in highly endemic areas if pig exposed to at birth to a contaminated environment it will become infected during the first 6 months of life	Number of new human and pig cysticercosis depends on number of adult tapeworms present	Number of new tapeworms depends on number of infected pigs consumed in that day	Number of exposed humans remains constant through the simulation	Once infected, 90 days considered to allow cysts to develop fully infective forms (no ref to support this)								Infected pigs develop life-long immunity after treatment	Antibody (EITB) positive modelled in pig states (maternal antibodies or following infection), but not indicative of protective immunity
Torgerson 2003	Echinococcus granulosus	Assuming constant infection pressure per model run/simulation
Hansen et al. 2003	Echinococcus multilocularis	Majority of worms in the environment do not cause infection in either host (assumption that in majority of cells in grid worms die before infecting hosts) (they argue this is realistic)														Makes assumptions about % of foxes impacted by intervention and that these are freed from worms (70%) (based on some studies)
Ishikawa et al. 2003	Echinococcus multilocularis	Voles do not recover from E. multilocularis infection	Distribution of eggs has immediate contribution to transmission in voles (no lag in environment)	Infectious fox class divided (simplified?) into abundant/not-abundant egg producing	R0 excluded super-infection/seasonal factors
Milner-Gulland et al. 2004	Echinococcus multilocularis	Parasite is in an endemic steady state	No acquired immunity	Rodent population within patches are relatively stable	Fox population sizes are stable	Predator-prey relationship is not intense (therefore population dynamics of each 'participant' is not significantly affected by the other)	Given that the host is modelled as 'habitat' for the parasite, parasite-induced mortality must be negligible
Takumi & Van der Giessen, 2005	Echinococcus multilocularis	Egg ingestion assumed to be proportional to rodent density	Likelihood of rodent ingesting an egg twice is negligible	Hunting rate proportionate to fox density and same for all rodents	Half fox population is fully susceptible and half has developed acquired immunity (relating to host susceptibility - probability of infection parameter (by protoscoleces))	Egg ingestion rate based on assumed larval prevalence rate in rodents of 1%	Worm population over time defined by an exponential growth function (for R0 calculation)	Density-dependent process not assumed to limit worm population growth (in emergence phase?)								Adult worm exposed to drug with 20% probability per day	Adult worms exposed to drugs assumed to die in 6hrs
Danson et al. 2006	Echinococcus multilocularis & Echinococcus granulosus
Kyvsgaard et al. 2007	Taenia solium	Exposure to 2 or more infected animals/pigs considered two independent binomial events	Human population remains stable over 10 year simulation period	Humans return to full susceptibility once expel worms/following treatment	Pigs move to (naturally) recovered/immune compartment - rate is assumption based/ equivalent to mean life time of metacestode of 1 year (0.25 per 3 month)	Pigs develop (natural) immunity over 3 months & immunity in pigs assumed to be lifelong (given short life expectancies due to slaughtering) - no reference/data	Pigs slaughtered from all age categories	Infection in humans not permanent - human infection can be terminated by 'spontaneous elimination of parasite'	Pigs roam freely (i.e. no constrainment) and scavenge under conditions where latrines are not present, not used, or easily accessible to pigs	All pigs slaughtered and consumed in this community (no migration/immigration of infected animals/meat) & pigs enter at same rate as slaughtered (rationale as pig replace one slaughtered pig – this also maintains constant pop as set birth rate/ death rate as the same)	Each human infecting one pig every 3 months with β transmission probability of 1%	Assume all pigs on average, infected with same number of parasites	Shedding from one tapeworm is constant thorugh lifespan of tapeworm/ between hosts	Random contact between infected pig and humans	Each human, on average eats same amounts of meat over a 3 month period	Human test and treat - 40% coverage assumed	Vaccination in pigs efficacy of 100% efficacy/ 90% coverage	Human and pig mass treatment- coverage 90% and efficacy 100%
Heinzmann & Torgerson, 2008	Echinococcus granulosus	Assuming cross-sectional data (by age) collated for analysis is at a steady-state (parasite in equilibirum steady state)	All models assuming no established infection at age 0
Nishina & Ishikawa, 2008	Echinococcus multilocularis	Daily number of deaths among the fox population assumed to follow a Poisson distribution	Probability of egg ingestion by a vole depends (linearly) on the density of free-living E. multilocularis eggs at the simulated time.	Number of protoscoleces in voles increases exponentially after the latent period (approximate gwoth of protoscoleces in voles as a logistic curve), rate of increase declines because of environmental factors, number of protoscoleces saturates eventually	Voles ingested daily by a fox depends on the vole population density and snowfall (assumption?) - daily number of ingested voles determined by a poisson distribution	Probability fox becomes infected a function of vole prevalence - assume "probability of the number of infected voles ingested by a fox per day follows a Binominal distribution"	Worm burden in infected fox dependent on number of protoscoleces in vole, but also number of infection experiences (defining degree of immunity in definitive host)	Longevity of egg cannot exceed 100 days (experimental data)	Number of eggs reduces at rate dependent on the temperature	Multiple infections in foxes not allow
Takumi et al. 2008	Echinococcus multilocularis	Ignore density-dependence meachnsims as exploring initial parasite emergence and assum simplest model of parasite population growth i.e. exponential growth	Mean fox and rodent population densities remain constant	No migration (in/out) of infected foxes + rodents into surveillence region) - assumes all infection acquired locally in area	Infected rodents assumed to be infected for lifetime
Torgerson et al. 2009	Echinococcus granulosus	Assuming cysts are spherical	Number of protoscoleces in cyst varies according to volume of cyst	Cysts once acquired never dissapear	Negative binomial distribution of cysts assumed in sheep
Kato et al. 2010	Echinococcus multilocularis	Hosts reproduce logisitically i.e. parasites do not have any impact on reproduction/behaviour	All newborns (fox, voles) are susceptible	Ignore time-delay associated with egg infectivity outside of fox (i.e. decay) - only assume number of eggs proportional to the number of foxes at time t	Expected number of human cases (human alveolar echinococcosis) proportionate to number of eggs in environment	Population sizes of two hosts are constant over time										Vermifuge death rate (adult parasites) linearly dependent (proportionate to) on amount of released vermifuge	Instantaneous effect of vermifuge on adult worm stage	Cost of vermifuge spreading is proportional to number of vermifuges and prevalence of infection in foxes
Huang et al. 2011	Echinococcus granulosus	Ignores immune response in intermediate host - some immunity can develop in definitive host (Torgerson et al, 2006)/ influence transmission but E. granulosus subverts immune response in intermediate host	Model simplification – parasite agent represented group of parasites not a single parasites in dog intestine (after single infection) + similar with egg contamination structure	Population of hosts considered constant over time	One infective intermdiate host able to infect three dogs (based on data? Or assumption?)
Wang et al. 2013	Echinococcus granulosus	The transition from infected to non-infected dogs depends on life expectancy of the parasite, host immunity and frequency of anthelmintic	Consumption of eggs by intermediate eggs has negligble effect on egg density/number
Wu et al. 2013	Echinococcus granulosus	Incidence rate in dogs is proportionate to death rate in sheep
DeWolf et al. 2013	Taenia ovis	Guardian dogs only considered as contribute most to transmission as defintive host (e.g. companion dogs less contact time/ opportunity to defecate in area where intermediate host located)	Inclusion of guardian dogs only - unclear role wild canids or free roaming dogs have although clear that parasite successful in absence of wild canids e.g. New Zealand situation	Immunity post-infection short lived in definitive host (dog) therefore not included & immediately considered susceptible to re-infection	100% probability of consuming dead-stock per week for dogs	Seven defecations per week per dog (lack of data on defecation patterns) & evenly distributed across pasture (not dependant on location of previous defecation/hot zone)	All defecations equally infective; no intermittent shedding of eggs	Number of taenia eggs ingested by a lamb numerous enough to produce sufficient numbers of cysticerci that would result in either condemnation of carcass at slaughter/ infection of canids scavenged the carcass	Assumed hots zones decay and become non-infective (12 weeks following formation)	Lamb grazing - animals turned out on same pasture for entire grazing season, all sections grazed equally - eliminate impact of grazing rotation on transmission	Flock composed of entirely susceptible animals at start	Mortality rate assumed constant regardless of infection status in lambs	Sheep remain immune for whole grazing season once move to recovered compartment assuming continued exposure to eggs			All dogs have access to dead stock (for control simulation)	Cestocidal treatment correctly dosed	No drug-resistance	Drug dosing effective v adult worm (100%)
Lewis et al. 2014	Echinococcus multilocularis	Fully susceptible population at birth	Different assumptions tested e.g. presence of immunity
Braae et al. 2016	Taenia solium	T. solium does not induce immunity in human host after tapeworm clearance	Delay in time human becomes infectious with tapeworm (first 2 months as tapeworm immature)	Tapeworm lives 12 months/ releases approximately 1,500,000 eggs	A person can only harbour 1 tapeworm at a time	Random contact between human - pig, pig- environment	Certain proportion of eggs are non-infective after 6 months (set at 80%) + 100% non-infective at 9 months	No pigs slaughtered < 6 months of age & average slaughter age of 1 year and always before 36 months								Pigs not susceptible to infection for 3 months after treatment (default assumption but changeable if necessary)	Pig vaccine gives life-long immunity but does not kill cysts present in pigs
Lightowlers & Donadeu, 2017	Taenia solium	No in utero infections + pig susceptible from birth	Cysterci mature in pigs > 2 months (post-infection)	Mature cysterci remain infective for lifetime of pigs (i.e. viable)												Pigs > age of 2 months can be vaccinated effectively	Fully vaccinated pigs (2 doses) remain immune for at least 6 months & vaccination does not affect pre-exisitng cystierci	Single dose of oxfendazole kills all muscle cysterci (but not brain cysterci but assumed do not contribute significantly to transmission)	Pigs can be treated from 1 month of age with OFZ (2 intervention scenarios where OFZ not applied to older than 7 months b/c close to slaughtering age)	Oxfendazole treatment of uninfected pigs provides no protection against exposure to T. solium	100% coverage in each age cohort when intervention applied
Wang et al. 2017	Echinococcus granulosus	Livestock mortality rate parameter value is an 'assumption'														Treatment/recovery rate parameter value is an assumption
Otero-Abad et al. 2017	Echinococcus multilocularis	Variable assumption depending on model used (e.g. constant aggregation between zones vs different aggregation betwene zones)
Winskill et al. 2017	Taenia solium	No migration	No age or sex structuring (no age-, sex- dependent infection rates)	No human immunity to re-infection	No excess mortality in human cysticercosis	No natural recovery of pigs	Negligible impact of egg consumption on egg numbers in environment	High or low burden cyst infections in pigs (assumed to be over-dispersed in pigs naturally)								Modelled interventions use specific efficacies/ coverages but need to be validated against field based intervention parameters
Budgey et al. 2017	Echinococcus multilocularis	Have not considered dogs in model/having a major role in ongoing transmission (although predicted role in transmission)- lack of parameters/parameterisation differences between europe & UK	No immune response in vole/ intermediate host (but in fox/ definitive host)													Entire spatial area accessible for baiting programme	Baits only effective for one month	Bait efficacy 70% and once consumed 100% effective in foxes

## Sheet: Key findings
Model ref	Parasite Species	R0 value	Transmission dynamics (baseline) outcomes								Intervention modelling outcomes
Harris et al. 1980	Echinococcus granulosus, Taenia ovis, Taenia Hydatigena		Access and infectivity 'factor' represented by k is 50% greater in E. granulosus and T. hydatigena compared to T. ovis in dogs (solved at steady state for uncontrolled situation)	Prevalence is lowest in T. ovis (2.9%), E. granulosus (6.4%) and highest in T.hydatigena (12.5%) in dogs at steady state/uncontrolled, while in sheep its lowest in T.ovis (13.5%), E.granulosus (12.6%) and T. hydatigena (19.8%) based on uncontrolled infection level data.							Anthelmintic treatments most effective (as represented as number of year to reach patent level infection of <0.1%) when interval between treatments not greater than latent period for parasite	In situation with sheep vaccination (does not effect exisiting infection), best to vaccinate where majoirty of animals susceptible	Best result obtained by treating both intermediate and definitive host (single intervention in both hosts more effective than multiple interventions in single host)
Roberts et al. 1986	Echinococcus granulosus		No negative feedback due to ‘crowding effect’ or acquired immunity in sheep or dogs (immunity to superinfection in sheep at higher pressure)	Overdispersion/aggregated dynamics of worms in dogs, cysts in sheep							Age-trend in sheep– impact on transmission/control (e.g. feeding younger sheep to dogs)	Time delay in maturity of adult worm in dog important for dog-dosing	Time delay for cyst/larval maturation (years) means years required for elimination
Roberts et al. 1987	Taenia ovis and Taenia hydatigena		Steady state of taeniid system can be classified on extinct, endemic, hyperendemic based on whether Ro < 1, Ro ~ 1 or Ro > 1	Reciprocal immunity (between T. hydatigena/ ovis) shows that T. ovis suppressed by hyperendemic T. hydatigena even though parameters suggest R0 > 1 for T.ovis	Prevalence might be higher in endemic state that hyperendemic state in intermediate host because of presence of acquired immunity to re-exposure (related to degree of infection pressure)						Vaccine may serve to fix immunity function and therefore prevent oscillations (as steady state unstable)
Lawson et al . 1988	Echinococcus granulosus, Taenia ovis and T. hydatigena										Future change of control approach (to targeted approach vs. status quo) for E. granulosus control strongly indicated	Six (out of 10) control apporaches cost-effective (using a 10% discount rate for T. ovis)
Roberts & Aubert, 1995	Echinococcus multilocularis										Exponential curve captures relationship between pre-control prevalence in foxes and control effort required to achieve eradication of E. multilocularis in foxes (i.e. very high pre-control prevalence requires very high control effort)	Influence of (pre-control) vole prevalence negligble on effort required for eradication	Linear relationship between ratio of E. multilocularis post-control prevalence/ pre-control prevalence vs. ratio of control effort / control effort required to achieve eradication
Gonzalez et al. 2002	Taenia solium		Small variability in model outcomes (number of adult tapeworms, cysticercosis prevalence) due to seasonalilty								Mass treatment in humans (max 17 consecutive treatments - operational consideration): T. solium extinction when at least 11 interventions made, and 90-days interval most efficent strategy (less time to eradicate both forms of cycle), although the shorter the interval between interventions, the more intervention rounds required(?)	Efficacy of mass treatment depended on maximum life expectancy of pigs (i.e. if pigs lived longer, higher probability of survival of infected pigs - re-establishment possibility)	T. solium elimination very sensitive to coverage of human MDA- if reduced to 90%, 18 intervention rounds required with 90 day interval (~ 4.4 years).	Human MDA exclusively is insufficient as significant time and cost required - addition of two pig interventions with OFZ (90 day intervals, 100% coverage) reduced number of human interventions to three (90 day interval, 100% coverage in humans)	Coverage very important even with combined interventions (<90% elimination not achieved - ethically not feasbile to achieve 100% coverage in pigs as cannot use interventions in pregnant sows.)	Financial analysis (sale of pigs vs cost of interventions only not human costs): only most successful intervention (2 pig interventions, 3 human interventions – 100% coverage) resulted in discounted benefit > no intervention
Torgerson 2003	Echinococcus granulosus										Presence of immunity in dogs (definitive host) important for determining effectiveness of interventions/ whether control achieved	No immunity result in control achieved, with sheep vacicnation most effective, followed by 6-monthly dog dosing (maturation period of cysts impact speed of prevalence decline)	Immunityresults in control not achieved with modelled interventions, although sheep vaccine reduces prevalence most over the long-term	Vaccine in sheep as only prevents new cyst infection not current infection with a delay in reducing dog parasite prevalence	In hyper-endemic setting (β infection pressure to dogs high) where immunity likely to play regulatory role and control requires higher coverage (e.g. sheep vaccine, dog dosing) as with lower coverage , stable endemic equilibrium parasite established at lower level
Hansen et al. 2003	Echinococcus multilocularis		“identified process is likely to lead to a heterogeneous availability of infective eggs and thus to a clumped distribution of infected intermediate hosts” (Hansen, 2004)								Elimination of the worm is most efficient with 4 or 6 week intervals between interventions	Current intervention approaches are not sufficient for sustainable elimination
Ishikawa et al. 2003	Echinococcus multilocularis		Hazard index (risk for humans) influenced by seasonal transmission & population dynamics (densities of fox population, discharge of eggs, urban densities) - but directly modelled as a proportion of eggs in environment	Effect of super infection important for E. multilocularis prevalence in foxes
Milner-Gulland et al. 2004	Echinococcus multilocularis		Unavailable data for complete parameterisation of model (including GIS data such as vegatation cover, population biology - rodent densities, fox densities & movement, parasite biology - tranisition probability between egg, cyst, worm + variability, no. of eggs produced per add + density-dependence impact, effect of catastrophes on egg survival	Environmental factors strongly influence presence of E. multilocularis in patch e.g. presence of patches with a favoruable microclimate permit parasite survival in desert region
Takumi & Van der Giessen, 2005	Echinococcus multilocularis	2.2	Parasite persistence exists (using estimated R0) possible in low rodent prevalence (2-5%) and fox pop densities (> 1 per km2), although dependent on transmission parameters (probability of infection in foxes – vaccination to reduce this?)								Worm population dynamics during intervention (de-worming) characterised by initial rapid decline, stablisation (maturation time important), then steady decline over 2 year period	Larval population dynamics during intervention (de-worming) characterised by initial steady state and then steady decline over 2 year period	Sensitivty analysis shows that duration of control (endpoint where 50% of parasite biomass is eliminated as a result of control) dependent on life expectancy of intermediate host (rodent) and eggs (e.g. duration of control rapidly increases with increasing life expectancy of intermediate host) but not definitive host (fox) life expectancy	Mean density of fox population also prolongs duration of control (needed to reach 50% parasite biomass elimination)	Simulating a control programme in N Germany (deworming, cessation after 2 years by setting intervention parameter to 0, R0 in absence of control = 2.2): immediately following cessation, worm biomass rapidly increased (following egg biomass), larval biomass recovery lagged (although higher immediately after deworming cessation vs. worm biomass)	Predicted worm biomass does not increase to pre-control level b/c of lack of density-dependent mechanisms, but increases indefinitely - unrealistic (lack of density-dependent mechanisms)
Danson et al. 2006	Echinococcus multilocularis & Echinococcus granulosus
Kyvsgaard et al. 2007	Taenia solium	1.75	Stochastic model version (vs. deterministic) shows significant variation in prevalence stability ranges over time								Improved sanitation (latrine use) - R0 reduced to 0.85 (12% runs leading to 0% human infeciton prevalence or elimination, 7% in pig infection prevalence leading to 0% prevalence by end of stochastic model run) while improved meat inspection/ cooking lead to same reduction in R0, slightly higher % runs leading to elimination or 0% prevalence	Human test & treat resulted rapid prevalence reduction & R0 reduction to 1.1 (13 and 4% runs leading to elimination), while pig vaccination sustained prevalence reduction & 8% and 4% runs leading to elimination	Human mass treatment led to rapid prevalence decline and reversion back with 3% and 2% of runs leading to elimination, while mass treatment of pigs led to temporary/small prevalence declines and <1% runs for both human/pig prevalence leading to elimination	Combination of (single) human mass treatment + pig vaccination led to rapid prevalence declines & maintained at low level, with 24% and 15% leading to elimination
Heinzmann & Torgerson, 2008	Echinococcus granulosus		Modified prevalence models do not significantly improve fit to dog E. granulosus data (not significantly different from base model e.g. reversible model)	Infection pressure parameter = 0.744 equating to mean time of exposure in dog (1/0.744 = 1.344 years)	Loss of infection parameter = 2.291 equating to mean survival time of parasite of 1/2.291 = 0.436 years		Lower estimate of parasite survival compared to Torgerson et al. 2003 – but huge uncertainty & ‘almost impossible to adequately measure both parameters simultaneously’
Nishina & Ishikawa, 2008	Echinococcus multilocularis		Prevalence of E. multilocularis fluctuated seasonally (seasonal-forcing in model)	Worm burden in foxes distributed exponentially with approx 70% biomass in juvenile foxes and agrees with dissection data							Difficult to capture intervention impact on prevalence in field (delay of reduction in prevalence)	Timing of distribution of PZQ bait important (summer > winter) e.g. bait distribution in early summer stronger effect on reducing E. multilocularis prevalence in foxes compared to winter
Takumi et al. 2008	Echinococcus multilocularis	1.6 (1.1 - 3.5)	Fitting negative binomial distribution (to each sruveillance data set) produced very small values of k (therefore high degrees of overdispersion) and was sig better fit than poisson distribution fit.	When study site (spatial variation) ignored, means of NBD not found to be significantly different (between surveillance data set – time variation).	Spreading of parasite in northern direction (D coefficent) + NBD varation better model fit compared to NBD alone to explain spatial and temporal change in parasite distribution (infected foxes with worm burdens of comparable to those of 1st survey more broadly detected across area in 2nd survey). Including exponential growth of parasite population improved model fit further (?). Inference is that…	Life expectancy varied for fox and parasite had limited effect on R0	R0 > 1 therefore parasite is an emerging infection				Fox population density control unfeasible - would need to reduce density by signficant factor (e.g. of 4 or more) to reduce the R0 below 1 (as R0 is modelled as proportional to fox population density and probability of infection in foxes i.e. susceptibility in context of no immunity).
Torgerson et al. 2009	Echinococcus granulosus		Number of protoscoleces in fertile cysts increase with age (likewise the external diameters of cysts increased with age)	Best fitting model (AIC) where radius of cyst increased linearly with age of cyst (growth of cyst as measured by radius related to number of protoscoleces in model) vs function where radius increased at exponential rate according to age, logistic function, asymptotic growth function	Obtained parameter estimates for infection pressure, variation of cyst aggregation with age, negative binomial constant (Bayesian median values) and mean number of protoscoleces at age T.	The number of cysts increases with age, as did prevalence and number of protoscoleces increased dramatically (observed and model derived)					Identified that sheep aged 4 years and older have approximately 80% of total protoscoleces (but constitute only 28% of total sheep population) – supports control programme involving culling of older sheep/ controlled disposal of older sheep offal
Kato et al. 2010	Echinococcus multilocularis		Transmission cycle (foxes, voles) simplified from a four compartment or dimensional system (fox susceptible, fox infectious, vole susceptible, vole infectious) to a two dimensional system by variable transformation and assuming population sizes remain constant	Authors first obtain stability conditions for transmission dynamics under conditions of constant control							Optimal control strategy (vermifuge) to emply 'maximum effort level' or 'bang-bang control' in the early stage, singular control in next stage, minimum effort towards end (50 year run time)	When the run-time is large, optimal strategy is to use value closer to optimal control at equilibirum. Singular equilibrium is also the most cost-effective point.	When run time is short, emply maximum control effort in early stage, and then singular control to maintain equilibirum. Singular equilibirum is not the most cost-effective (benefit accured by not paying cost of vermifuge spreading > loss caused by spread of HAE)	Important to consider prevalence in both hosts (from risk management perspective) + if infected foxes move into a region without vole prevalence (or low prevalence), vermifuge efforts should be maximised. In areas with low fox prevalence, but high vole prevalence, optimal strategy to expend no effort in vermifuge spreading.
Huang et al. 2011	Echinococcus granulosus		Model runs (infection rates calculated on outcomes) showed significant variation - stochasticity improtant								Number of years to <1% infection rate/value of infection rates after 25 years/ reduction in egg contamination	Most efficacious dog dosing is strategy using monthly dog dosing with 70% coverage (20 years to <1% infection rate in all hosts), all other dosing strategies had >1% infection rate in at least one host	Slaughter control only (70% coverage) did not reduce infection rate to <1% in any host by end of 25 year	Removal of older animals - infection rate in dogs initially increases dramatically but effective if combined with other interventions	Vaccination only (intermediate, 70% + definitive hosts, 90% cov) resulted in <1% in infection rate in all hosts by 20th year	SRP (70% coverage) did not reduced IR <1% in any of hosts (and difficult to implement - guard dogs and stray dogs)	Most effective combined strategy achieved infection rate <1% in all hosts by 10 years with 95% reduction in egg contamination (removing old livestock & vaccination of intermediate hosts with a coverage of 90% & 6-monthly dog dosing with 75% reliability)	If control strategies are stopped at 25 years (which?), will return to pre-control levels	National control programmes only run for 4 years (monthly dog dosing) with <50% coverage - dog infection rate in model (or field) not reduced to <1%. Authors note coverage important (equal to importance of frequency)	Compared to Torgerson model, equilibrium infection rates different (higher in this model compared to Torgerson, 2003), while 6 monthly dog dosing resulted in reduction to 0% in Torgerson after 15 years in intermediate host, while took 20 years in this model (<1% IR)
Wang et al. 2013	Echinococcus granulosus	1.67	Human echinococcosis will increase steadily with no control	Infection of Echinococcosis is endemic in Xinjiang and approaching endemic equilibrium							Human infection control can be achieved by implementing interventions
Wu et al. 2013	Echinococcus granulosus		Bifurcation process governs baseline model dynamics (R0 <1 disease-free equilibrium is asymptotically globally stable; R0 >1 the endemic equilibrium is asymptotically globally stable)	R0 alone not enough to explain dynamics (especially when R0 <1). Backward bifurcation explains dynamics but very theoretical/ very difficult to observe.							Conclude that deworming dogs/ reduce dog access to carcasses of sheep important (parameters/intervention coefficent examined)
DeWolf et al. 2013	Taenia ovis		Prevalence increases in lambs/sheep as more of the pasture becomes infected (more "hot zones") - taenia eggs deposited more quickly than decayed in first 12 weeks, then stablised as hot zones decayed.	Model only looks at heavily infected animals (would find higher prevalence if included light infections such as seen with data from naive lambs grazing on patsure heavily contaminated farm - 98% prevalence after 9 weeks)							Cestocidal treatment programme begaun immediately completely prevented infection or reduced prevalence from baseline scenario	Needed to modify simulation to assess impact of reducing consumption of dead stock - reducing proability of consumption parameter (1 to 0.05) decreased prevalence from baseline, and reducing probability to 0 eliminated the risk	Treatment programmes must ensure rounds are shorter than pre-patent period of adult	Validation next step- agent-based model needed for small populations (e.g. dynamics on farm), deterministic model used on small populations- dealing with fractions of animals etc
Lewis et al. 2014	Echinococcus multilocularis		Models with no immunity fitted first to test Force-Of-Infection functions – model with period FOI fitted data best (using log marginal likelihood). Models with period FOI with no immunity (α = 0), lifelong immunity (α ≠ 0, ϒ = 0), and transient immunity (α ≠ 0, ϒ ≠ 0) tested, with no-immunity and period FOI provided best-fit to data. Provide estimates for all three estimates in β(a) = β0, β1 and …	FOI is periodic with highly variable amplitude, and, while this amplitude is similar across habitat types, the mean FOI differs markedly between urban and periurban habitats suggesting a considerable risk differential	The FOI, during an annual cycle, ranges from (0.1,0.8) insults (95% CI) in urban habitat in the summer to (9.4, 9.7) (95% CI) in periurban (rural) habitat in winter
Braae et al. 2016	Taenia solium										Human only intervention resulted in large decreases in human, pig infeciton prevalence but 0.00% probability of infection WITHIN 4 YEAR PERIOD	Human only intervention results in infeciton prevalence rebound quickly after cessation of interventions	Pig antihelminthic intervention only strategy shows a high predicted elimination probability (0.89)	Lower coverage in pig antihelminthic intervention only strategy results in lower predicted elimination porbability (0.62)	Vaccination of pigs + antihelminthic treatment strategy resulted in very high elimination probability (0.98), and lower coverage still resulted in high elimination probability (0.83)	Cross-sector strategy (human MDA + pig vaccination/treatment) not an effective as pig only, or with changing coverage levels/targeted either all humans or just SAC did not improve elimination probability significantly over a 4 year period	Elimination scenarios showed that human intervention only in CYSTISIM did not result in elimination within 20 years (26 years in one district), pig treatment only intervention reuslted in elimination after 49 months, + vaccine in 42 months, + MDA in SAC in 40 months (minimal improvement), + whole populaiton MDA in 32 months (shortest)
Lightowlers & Donadeu, 2017	Taenia solium										All animals > 6 months of age (therefore reaching slaughtering age), would not present a risk for onward transmission (to humans) at 10 months after a full intervention cycle completed (all age group)	Interventions with just OFZ treatment (either in just pigs < 7 months of age or all ages i.e. intervention scenario 2 + 3) results in all age groups at risk after 3-monthly treatment (therefore needs to be repeated continously every 3 months), therefore concluding that vaccination needed
Wang et al. 2017	Echinococcus granulosus	1.23	Dynamics of model completely goverend by R0	Model matches increase human case trend but cannot match oscillations. Introduction of stochastic distrurbances may enable model dynamics to mathc these?
Otero-Abad et al. 2017	Echinococcus multilocularis		E. multilocularis highly aggregated in foxes (overdispersion parameter k = 0.05)	Models with spatial variation (3 spatial zones) best fitting compared to 2 or 1 (merged) spatial zones using negative log-lik & number of parameters (to determine most parsimonious model)	Models with periodic infection pressure fitted better vs non periodic infection pressure (those with 3 spatial zones)	Model with lower abundance in older animals (decreasing infection pressure) formed the final model - compared to model with lower abundance due to parasite induced immunity	Best fitting model includes different parasite burdens between foxes in different zones (varaibility in over-dispersion parameter between zones), age-dependent infection pressure (only in peri-urban where older foxes had lower exposure rate), periodic infection pressure (sinusodial- seasonal peaks, most marked in peri-urban)- baseline number of parasites similar between zones	Evidence for parasite-induced immunity not found - very high parameter value for rate of loss immunity estimated representing only a matter of weeks	Max infection pressure in winter in peri-urban foxes - approx 2,500 parasite per infectious insult	Heterogenous distribution of infected foxes in city - inner urban areas foxes rely more heavily on anthropogenic food source, while further out foxes prey on intermediate hosts. Infection pressure highest in juvenile foxes in per-urban setting (where age-dependant model is best fitting), but in adult foxes highest infection pressure in urban zones.
Winskill et al. 2017	Taenia solium	1.4 (0.5–3.6)	Human cysticercosis non-linearly associated with the presence of taeniasis in human in this model - importance of specifically modelling the human cysticercosis dynamics								For single interventions, the human (test & treat) treatment scenario was (most) highly effective under model assumption (e.g. coverage, efficacy and the availability of a effective point-of-care diagnostic)	Pig-targeted interventions had a greater impact [median % of human cysticercosis cases averted] including pig MDA and pig vaccination than the improved husbandry, sanitation or meat-inspection interventions including husbandry, sanitation and meat-inspection	The test & treat of humans with taeniasis and the pig focussed interventions (MDA and vaccination) proved much more robust (tighter dist) in respect to changes in the potential coverage or efficacy of the intervention (sensitivity analysis)
Budgey et al. 2017	Echinococcus multilocularis		Took approx. 50 years to achieve endemic equilibriums across spatial area (~3000 km2), so the prevalences across area never reached endemic prevalence values by time control programme started (delay of 5, 10, 15 years after disease seeding/ introduction) and always lower than target endemic prevalence	Environmental contamination increases linarly for approx 20 years then saturates							Parameter set chosen giving a lower rate of spread slower than target (calculated for Netherland situation by Takumi et al, 2008) but gave less optomistic chance of control	Where control successful, prevalence fell rapidly immediately after baiting commenced	starting target endemic equilibirum (or parameter sets that achieve equilibirum value) important for probability of achieving eliminaiton e.g. lower Endemic eq mean eliminaiton highly probable even if outbreak detected 10 years after introduction but eliminaiton probability rapidly decreases with increasing target endemic equilibirium prevalence	Almost impossible to prevent disease becoming endmeic if control delayed for 15 years and endemic prevalence 40% or over (rate of spread important?). MODEL DELIBERATELY PARAMETERISED TO GIVE REDUCED CHANCE OF SUCCESSFUL CONTROL FOR PARAMETERS THAT WERE UNCERTAIN
